# Supplementary material for: The Antimicrobial Effects of Myrosinase Hydrolysis Products Derived from Glucosinolates Isolated from Lepidium draba
Source: Plants (Basel). 2024 Mar 30;13(7):995. doi: 10.3390/plants13070995 (PMC11013450; doi:10.3390/plants13070995)
Supplement: Supplementary file 1 [file plants-13-00995-s001.zip]

Archive with 1 entries (1 files):
- plants-2872043-supplementary.pdf
